# Supplementary material for: Evaluation of a Theoretical and Experiential Training Programme for Allied Healthcare Providers to Prescribe Exercise Among Persons with Multiple Sclerosis: A Co-Designed Effectiveness-Implementation Study
Source: J Clin Med. 2025 Sep 19;14(18):6625. doi: 10.3390/jcm14186625 (PMC12470950; doi:10.3390/jcm14186625)
Supplement: Supplementary file 1 [file jcm-14-06625-s001.zip]

Archive with 1 entries (1 files):
- jcm-3839704-supplementary.pdf
